# Supplementary material for: The Status of Wildlife Damage Compensation in China
Source: Animals (Basel). 2024 Jan 17;14(2):292. doi: 10.3390/ani14020292 (PMC10812642; doi:10.3390/ani14020292)
Supplement: Supplementary file 1 [file animals-14-00292-s001.zip]

Archive with 3 entries (3 files):
- Supplementary material S1_revised.pdf
- Supplementary material S2.pdf
- Supplementary material S3.pdf
